# Supplementary material for: Mesoporous Graphitic Carbon Nitrides Decorated with Cu Nanoparticles: Efficient Photocatalysts for Degradation of Tartrazine Yellow Dye
Source: Nanomaterials (Basel). 2018 Aug 21;8(9):636. doi: 10.3390/nano8090636 (PMC6163193; doi:10.3390/nano8090636)
Supplement: Supplementary file 1 [file nanomaterials-08-00636-s001.zip]

Archive with 1 entries (1 files):
- nanomaterials-336919-SI.pdf
